# Supplementary material for: Comparative study of the antibacterial effects of wound secretions of different cultivars of Chinese fir
Source: PeerJ. 2024 Aug 16;12:e17850. doi: 10.7717/peerj.17850 (PMC11332385; doi:10.7717/peerj.17850)
Supplement: Supplemental Information 2 [file peerj-12-17850-s002.txt]

library(ggplot2)
df <- read.delim("clipboard") 

windowsFonts(A=windowsFont("Times New Roman"),
             B=windowsFont("Times New Roman"))
p<-ggplot(df,aes(x=Species,y=diameter,color=Treat))+
  geom_boxplot(aes(fill=Treat),
               alpha=0.1)+
  geom_jitter(position = position_jitterdodge(jitter.height=0.75, 
                                              jitter.width = 0.5, 
                                              dodge.width = 0.75))+ 
  scale_color_manual(values =  c("#000000", "#E69F00")+
  scale_fill_manual(values = c("#000000", "#E69F00")+
  theme_bw()+
  theme(panel.grid = element_blank())

p <- p + stat_compare_means(aes(group = Treat),
                              label="p.signif",
                              show.legend = F)
p

library(eoffice)
topptx(filename="1.pptx",height=8,width=12)
