# Supplementary material for: Comparative study of the antibacterial effects of wound secretions of different cultivars of Chinese fir
Source: PeerJ. 2024 Aug 16;12:e17850. doi: 10.7717/peerj.17850 (PMC11332385; doi:10.7717/peerj.17850)
Supplement: Supplemental Information 3 [file peerj-12-17850-s003.txt]

data <- read.delim("clipboard")

data$Treat <- as.factor(data$Treat)

nom <- bartlett.test(data$value~data$Treat,data = data)
nom

oneway<-aov(data$value~data$Treat,data = data)
anova(oneway)


library(agricolae)
out <- LSD.test(oneway,"data$Treat",p.adj="none")
out
